# Supplementary material for: Melatonin Treatment Affects Wax Composition and Maintains Storage Quality in ‘Kongxin’ Plum (Prunus salicina L. cv) during Postharvest
Source: Foods. 2022 Dec 8;11(24):3972. doi: 10.3390/foods11243972 (PMC9778571; doi:10.3390/foods11243972)
Supplement: Supplementary file 1 [file foods-11-03972-s001.zip › Table S1.xlsx]

## Sheet: Sheet1
Table S1. Correlation between storage quality parameters and wax components in MT.
	MT	Molecular formula	Firmness	Weight loss	TSS	Titrable acid content	Soluble sugar content	Soluble protein content	Pectin content	Protopectin content	Soluble pectin content	ISP content	CSP content	Cellulose content	Pectinase activity	CL activity	β-GC activity
	Firmness		1	-0.66	0.3	0.76	0.19	-0.5	0.75	0.76	0.41	0.42	0.33	0.39	-0.32	-0.06	-0.64
	Weight loss		-0.66	1	0.45	-0.93**	-0.82*	0.97**	-0.15	-0.17	0.17	-0.69	-0.90*	0.29	0.5	-0.47	0.94**
	TSS		0.3	0.45	1	-0.24	-0.59	0.64	0.47	0.46	0.4	-0.05	-0.68	0.5	0.32	-0.28	0.36
	Titrable acid content		0.76	-0.93**	-0.24	1	0.72	-0.85*	0.2	0.21	0.09	0.57	0.85*	-0.19	-0.71	0.41	-0.98**
	Soluble sugar content		0.19	-0.82*	-0.59	0.72	1	-0.82*	-0.42	-0.4	-0.57	0.75	0.92**	-0.78	-0.45	0.86*	-0.83*
	Soluble protein content		-0.5	0.97**	0.64	-0.85*	-0.82*	1	-0.06	-0.08	0.23	-0.58	-0.93**	0.33	0.49	-0.42	0.88*
	Pectin content		0.75	-0.15	0.47	0.2	-0.42	-0.06	1	1.00**	0.61	-0.06	-0.24	0.87*	0.13	-0.64	-0.03
	Protopectin content		0.76	-0.17	0.46	0.21	-0.4	-0.08	1.00**	1	0.55	-0.01	-0.23	0.84*	0.18	-0.61	-0.04
	Soluble pectin content		0.41	0.17	0.4	0.09	-0.57	0.23	0.61	0.55	1	-0.63	-0.26	0.79	-0.4	-0.74	0.03
	ISP content		0.42	-0.69	-0.05	0.57	0.75	-0.58	-0.06	-0.01	-0.63	1	0.54	-0.53	0.05	0.78	-0.6
	CSP content		0.33	-0.90*	-0.68	0.85*	0.92**	-0.93**	-0.24	-0.23	-0.26	0.54	1	-0.56	-0.68	0.61	-0.92**
	Cellulose content		0.39	0.29	0.5	-0.19	-0.78	0.33	0.87*	0.84*	0.79	-0.53	-0.56	1	0.18	-0.93**	0.35
	Pectinase activity		-0.32	0.5	0.32	-0.71	-0.45	0.49	0.13	0.18	-0.4	0.05	-0.68	0.18	1	-0.2	0.73
	CL activity		-0.06	-0.47	-0.28	0.41	0.86*	-0.42	-0.64	-0.61	-0.74	0.78	0.61	-0.93**	-0.2	1	-0.53
	β-GC activity		-0.64	0.94**	0.36	-0.98**	-0.83*	0.88*	-0.03	-0.04	0.03	-0.6	-0.92**	0.35	0.73	-0.53	1
Alkanes	Dodecane	C12H26	-0.41	0.26	-0.4	-0.53	-0.36	0.07	0.12	0.14	-0.14	-0.39	-0.3	0.29	0.55	-0.51	0.52
	2,6-Dimethyl undecane	C13H28	-0.59	0.69	-0.06	-0.83*	-0.72	0.54	0.08	0.07	0.1	-0.71	-0.67	0.44	0.59	-0.7	0.84*
	Tetradecane	C14H30	-0.4	-0.11	-0.8	-0.19	0.11	-0.33	-0.16	-0.14	-0.34	-0.17	0.19	-0.09	0.21	-0.16	0.13
	Pentadecane	C15H32	-0.69	0.71	-0.08	-0.89*	-0.64	0.56	-0.06	-0.06	-0.1	-0.59	-0.67	0.28	0.69	-0.55	0.88*
	2,6,11-Trimethyl-dodecane	C15H32	-0.76	0.71	-0.07	-0.91*	-0.53	0.56	-0.21	-0.19	-0.32	-0.41	-0.65	0.09	0.79	-0.34	0.88*
	Hexadecane	C16H34	-0.48	0.92*	0.45	-0.92**	-0.93**	0.87*	0.17	0.16	0.24	-0.68	-0.96**	0.55	0.67	-0.7	0.97**
	Eicosane	C20H42	-0.69	0.64	-0.04	-0.87*	-0.48	0.51	-0.15	-0.13	-0.39	-0.29	-0.63	0.08	0.86*	-0.29	0.84*
	2,6,10,15-Tetramethyl-heptadecane	C21H44	-0.44	0.36	0.08	-0.63	-0.2	0.31	-0.1	-0.05	-0.66	0.2	-0.47	-0.1	0.95**	0.04	0.61
	Heneicosane	C21H44	-0.79	0.68	-0.12	-0.90*	-0.48	0.53	-0.26	-0.24	-0.36	-0.39	-0.61	0.04	0.77	-0.3	0.85*
	Tetracosane	C24H50	-0.7	0.58	-0.13	-0.84*	-0.42	0.44	-0.18	-0.15	-0.43	-0.27	-0.56	0.04	0.83*	-0.26	0.8
	Heptacosane	C27H56	0.48	-0.82*	-0.53	0.89*	0.69	-0.83*	-0.03	-0.04	0.17	0.25	0.91*	-0.25	-0.89*	0.32	-0.92*
	Octacosane	C28H58	0.37	-0.81*	-0.49	0.87*	0.87*	-0.79	-0.28	-0.29	-0.12	0.48	0.95**	-0.56	-0.83*	0.65	-0.94**
	Nonacosane	C29H60	-0.28	0.56	0.08	-0.69	-0.77	0.45	0.4	0.41	0.23	-0.61	-0.69	0.67	0.63	-0.82*	0.76
	Triacontane	C30H62	0.86*	-0.82*	-0.19	0.86*	0.37	-0.77	0.59	0.58	0.4	0.27	0.62	0.28	-0.57	-0.08	-0.79
	Hentriacontane	C31H64	0.63	-0.88*	-0.51	0.88*	0.58	-0.90*	0.27	0.27	0.21	0.26	0.83*	-0.01	-0.7	0.11	-0.87*
	Tetratriacontane	C34H70	0.7	-0.84*	-0.31	0.96**	0.6	-0.8	0.21	0.19	0.3	0.31	0.82*	-0.07	-0.85*	0.23	-0.94**
	Hexatriacontane	C36H74	0.84*	-0.21	0.74	0.34	-0.2	-0.01	0.82*	0.83*	0.4	0.32	-0.18	0.56	0.11	-0.21	-0.18
Alcohols	1-Dodecanol	C12H26O	0.92**	-0.68	0.14	0.86*	0.28	-0.55	0.58	0.56	0.54	0.26	0.49	0.29	-0.66	-0.02	-0.77
	Isotridecyl alcohol	C13H28O	-0.87*	0.89*	0.09	-0.98**	-0.6	0.79	-0.38	-0.38	-0.21	-0.54	-0.74	0.02	0.64	-0.28	0.93**
	1,12-Dodecanediol	C12H26O2	0.65	-0.42	0.28	0.72	0.28	-0.26	0.18	0.15	0.5	0.18	0.41	0.02	-0.78	0.2	-0.67
	1-Hexadecanol	C16H34O	0.8	-0.25	0.7	0.32	-0.11	-0.05	0.76	0.78	0.21	0.47	-0.15	0.44	0.22	-0.08	-0.18
	1-Octadecanol	C18H38O	0.78	-0.1	0.58	0.32	-0.42	0.03	0.88*	0.85*	0.85*	-0.19	-0.19	0.82*	-0.23	-0.59	-0.15
	10-Nonadecanol	C19H40O	0.07	-0.74	-0.8	0.69	0.88*	-0.82*	-0.46	-0.45	-0.3	0.36	0.96**	-0.66	-0.71	0.6	-0.8
	Phytol	C20H40O	0.2	0.35	0.29	-0.22	-0.78	0.33	0.67	0.63	0.88*	-0.77	-0.48	0.93**	-0.03	-0.97**	0.35
	1-Eicosanol	C20H42O	0.73	-0.07	0.51	0.21	-0.5	0.03	0.96**	0.94**	0.8	-0.23	-0.26	0.91*	-0.06	-0.71	-0.04
	1-Heneicosanol	C21H44O	0.77	-0.11	0.54	0.22	-0.46	0	0.99**	0.98**	0.7	-0.11	-0.26	0.88*	0.04	-0.65	-0.05
	1-Docosanol	C22H46O	0.82*	-0.31	0.3	0.43	-0.28	-0.23	0.92**	0.90*	0.77	-0.14	0	0.8	-0.25	-0.6	-0.28
	1-Tricosanol	C23H48O	0.74	-0.1	0.48	0.22	-0.48	0	0.97**	0.95**	0.78	-0.22	-0.24	0.91*	-0.05	-0.71	-0.05
	1-Octacosanol	C28H58O	-0.77	0.84*	0.07	-0.97**	-0.68	0.72	-0.16	-0.16	-0.13	-0.58	-0.77	0.21	0.72	-0.47	0.95**
Triterpenes	Ursolic aldehyde	C30H48O2	0.92**	-0.8	0.05	0.94**	0.46	-0.67	0.47	0.47	0.35	0.45	0.62	0.11	-0.64	0.17	-0.87*
	Ursolic acid	C30H48O3	-0.36	0.52	0.47	-0.65	-0.3	0.57	-0.11	-0.07	-0.52	0.22	-0.63	-0.09	0.90*	0.12	0.64
	Urs-12-en-28-oic acid, 3-(acetyloxy)-, (3β)-	C32H50O4	-0.86*	0.71	-0.24	-0.87*	-0.5	0.53	-0.34	-0.34	-0.18	-0.62	-0.54	0.06	0.53	-0.39	0.81*
Aldehydes	Nonanal	C9H18O	0.67	-0.83*	-0.44	0.86*	0.49	-0.84*	0.35	0.34	0.33	0.18	0.77	0.1	-0.73	0.01	-0.83*
	Hexadecanal	C16H32O	0.83*	-0.46	0.22	0.7	0.03	-0.35	0.62	0.59	0.77	-0.04	0.31	0.48	-0.67	-0.27	-0.58
	Octadecanal	C18H36O	0.68	-0.44	0.03	0.67	0.06	-0.37	0.47	0.43	0.79	-0.18	0.38	0.41	-0.8	-0.28	-0.59
	Hexacosanal	C26H52O	0.7	-0.62	-0.07	0.84*	0.34	-0.54	0.3	0.26	0.58	0.07	0.6	0.13	-0.89*	0.02	-0.79
	Octacosanal	C28H56O	0.76	-0.45	0.13	0.68	0.03	-0.36	0.55	0.51	0.79	-0.12	0.34	0.45	-0.74	-0.28	-0.58
	Triacontanal	C30H60O	-0.87*	0.88*	0.06	-0.98**	-0.6	0.76	-0.36	-0.36	-0.21	-0.55	-0.73	0.03	0.65	-0.3	0.93**
Fatty acids	Heptanoic acid	C7H14O2	0.53	-0.86*	-0.6	0.86*	0.63	-0.90*	0.14	0.13	0.17	0.23	0.88*	-0.11	-0.77	0.17	-0.87*
	Nonanoic acid	C9H18O2	0.96**	-0.62	0.31	0.81	0.21	-0.45	0.63	0.62	0.52	0.32	0.38	0.33	-0.54	-0.01	-0.7
	Dodecanoic acid	C12H24O2	-0.02	-0.17	-0.33	-0.17	0.01	-0.28	0.28	0.33	-0.43	0.22	-0.04	0.13	0.64	-0.16	0.18
	Myristic acid	C14H28O2	0.53	-0.29	0.56	0.31	0.25	-0.09	0.26	0.3	-0.3	0.8	0.02	-0.12	0.28	0.45	-0.25
	Pentadecanoic acid	C15H30O2	0.38	-0.54	-0.22	0.26	0.31	-0.56	0.4	0.46	-0.43	0.6	0.25	0.04	0.42	0.1	-0.23
	Palmitelaidic acid	C16H30O2	0.46	-0.69	-0.54	0.49	0.31	-0.77	0.46	0.49	-0.01	0.23	0.5	0.2	-0.09	-0.16	-0.45
	Palmitic acid	C16H32O2	0.39	-0.69	-0.53	0.42	0.4	-0.77	0.37	0.4	-0.25	0.4	0.48	0.05	0.09	0	-0.41
	Heptadecanoic acid	C17H34O2	0.8	-0.39	0.49	0.37	0	-0.23	0.77	0.81	0.07	0.56	-0.03	0.4	0.29	-0.06	-0.24
	Elaidic acid	C18H34O2	0.55	-0.82*	-0.56	0.83*	0.55	-0.86*	0.2	0.19	0.26	0.15	0.82*	-0.01	-0.77	0.06	-0.83*
	Stearic acid	C18H36O2	0.72	-0.81	-0.23	0.65	0.43	-0.78	0.56	0.6	-0.12	0.6	0.51	0.13	-0.01	0.08	-0.59
	Nonadecanoic acid	C19H38O2	0.86*	-0.41	0.54	0.44	0.01	-0.23	0.79	0.81*	0.17	0.53	-0.01	0.42	0.17	-0.06	-0.3
	Arachidic acid	C20H40O2	0.66	-0.26	0.08	0.33	-0.31	-0.26	0.86*	0.84*	0.76	-0.3	0.01	0.82*	-0.23	-0.71	-0.19
	Heneicosanoic acid	C21H42O2	-0.82*	0.8	-0.01	-0.96**	-0.57	0.67	-0.27	-0.26	-0.27	-0.48	-0.7	0.07	0.74	-0.33	0.92**
	Behenic acid	C22H44O2	0.83*	-0.48	0.09	0.53	-0.1	-0.43	0.88*	0.88*	0.63	-0.02	0.18	0.7	-0.26	-0.51	-0.4
	Tricosanoic acid	C23H46O2	0.96**	-0.43	0.45	0.56	-0.1	-0.28	0.90*	0.89*	0.59	0.2	0.08	0.64	-0.2	-0.32	-0.41
	Lignoceric acid	C24H48O2	0.94**	-0.55	0.21	0.67	0	-0.44	0.84*	0.83*	0.64	0.1	0.25	0.6	-0.39	-0.35	-0.53
Esters	Butyl benzoate	C11H14O2	0.44	-0.93**	-0.54	0.90*	0.95**	-0.92*	-0.19	-0.17	-0.3	0.68	0.98**	-0.57	-0.62	0.69	-0.96**
	Octanoic acid, 2-phenylethyl ester	C16H24O2	0.06	-0.72	-0.72	0.69	0.91*	-0.77	-0.52	-0.52	-0.34	0.43	0.95**	-0.74	-0.71	0.71	-0.81
	Hexadecanoic acid, phenylmethyl ester	C23H38O2	0.68	-0.33	0.62	0.54	0.24	-0.1	0.26	0.26	0.14	0.57	0.16	-0.04	-0.25	0.38	-0.48
	1-Monopalmitin	C19H38O4	0.69	-0.17	0.28	0.39	-0.34	-0.1	0.76	0.72	0.93**	-0.37	-0.01	0.77	-0.47	-0.64	-0.25
	Glycerol monostearate	C21H42O4	0.68	-0.15	0.3	0.35	-0.37	-0.08	0.79	0.75	0.93**	-0.38	-0.04	0.8	-0.42	-0.67	-0.21
	Octadecanoic acid, hexyl ester	C24H48O2	-0.3	0.65	0.7	-0.44	-0.36	0.78	-0.29	-0.31	0.07	-0.14	-0.56	-0.09	0.15	0.12	0.43
	Octanoic acid, heptadecyl ester	C25H50O2	0.81*	-0.89*	-0.3	0.89*	0.48	-0.85*	0.5	0.5	0.27	0.35	0.72	0.16	-0.57	0.03	-0.84*
	Di-n-octyl phthalate	C24H38O4	-0.74	0.79	0.01	-0.95**	-0.65	0.65	-0.14	-0.13	-0.17	-0.54	-0.73	0.21	0.75	-0.46	0.93**
	Decyl oleate	C28H54O2	0.75	-0.06	0.56	0.27	-0.46	0.06	0.89*	0.86*	0.87*	-0.24	-0.22	0.86*	-0.2	-0.64	-0.1
	9(z)-Octadecenoic acid, octadecyl ester	C36H70O2	-0.72	0.77	0.1	-0.95**	-0.6	0.66	-0.15	-0.13	-0.29	-0.39	-0.75	0.14	0.85*	-0.35	0.93**
	Octadecanoic acid, octadecyl ester	C36H72O2	-0.64	0.63	-0.01	-0.86*	-0.51	0.51	-0.08	-0.05	-0.35	-0.3	-0.66	0.15	0.88*	-0.34	0.85*
Ketones	1,6-Dioxacyclododecane-7,12-dione	C10H16O4	0.83*	-0.43	0.41	0.39	-0.03	-0.29	0.84*	0.87*	0.15	0.48	-0.01	0.49	0.26	-0.17	-0.25
	2-Nonadecanone	C19H38O	0.8	-0.65	0.33	0.69	0.48	-0.46	0.38	0.41	-0.13	0.84*	0.38	-0.09	-0.09	0.46	-0.63
	Nonacosan-10-one	C29H58O	0.76	-0.89*	-0.35	0.93**	0.55	-0.86*	0.36	0.35	0.28	0.32	0.79	0.05	-0.72	0.11	-0.90*
Olefins	1-Cyclopentyl-4-(3-cyclopentylpropyl)-dodecane	C25H48	0.88*	-0.74	-0.06	0.7	0.22	-0.68	0.77	0.78	0.3	0.33	0.42	0.42	-0.22	-0.19	-0.59
	Squalene	C30H50	0.93**	-0.52	0.23	0.64	-0.04	-0.42	0.86*	0.85*	0.65	0.09	0.22	0.63	-0.35	-0.38	-0.5
Note: * P<0.05, ** P<0.01.
